# Supplementary material for: Prevalence of blaCTX-M and blaTEM Genes in Cefotaxime-Resistant Escherichia coli Recovered from Tertiary Care at Central Nepal: A Descriptive Cross-Sectional Study
Source: Can J Infect Dis Med Microbiol. 2024 Jan 8;2024:5517662. doi: 10.1155/2024/5517662 (PMC10789516; doi:10.1155/2024/5517662)
Supplement: Supplementary Materials — The first file uploaded (Supplementary File 1) was the raw data of patient's age and sex and their antimicrobial susceptibility pattern of uropathogenic E. coli. The second file uploaded (Supplementary File 2) includes the raw data of the drug-resistant profile (MDR/XDR), phenotypical ESBL results, and the observed two ESBL genes (blaCTX-M and blaTEM) of E. coli. [file 5517662.f1.zip]

Archive with 2 entries (2 files):
- Supplementary file 1 (2).pdf
- Supplementary file 2 (1).pdf
